# Supplementary material for: Untangling Impacts of Socioeconomic Position, Chronic Disease, and Low-Level PM2.5 Exposure on Mortality Among Native American Medicare Beneficiaries
Source: Int J Environ Res Public Health. 2026 Apr 4;23(4):464. doi: 10.3390/ijerph23040464 (PMC13116330; doi:10.3390/ijerph23040464)
Supplement: Supplementary file 1 [file ijerph-23-00464-s001.zip]

Archive with 1 entries (1 files):
- ijerph-4219241-supplementary.pdf
